# Supplementary material for: Semiautomated glycoproteomics data analysis workflow for maximized glycopeptide identification and reliable quantification
Source: Beilstein J Org Chem. 2020 Dec 11;16:3038–51. doi: 10.3762/bjoc.16.253 (PMC7736696; doi:10.3762/bjoc.16.253)
Supplement: File 6 — Byonic N-glycan list. [file Beilstein_J_Org_Chem-16-3038-s006.txt]

% Adapted from GlycO -- R. Ranzinger and M. Tiemeyer, CCRC
HexNAc(1) % 203.079373
HexNAc(2) % 406.158746
HexNAc(2)Hex(1) % 568.21157
HexNAc(2)Hex(2) % 730.264394
HexNAc(1)Fuc(1) % 349.137282
HexNAc(2)Fuc(1) % 552.216655
HexNAc(2)Hex(1)Fuc(1) % 714.269479
HexNAc(2)Hex(2)Fuc(1) % 876.322303
HexNAc(2)Hex(3) % 892.317218
HexNAc(2)Hex(4) % 1054.370042
HexNAc(3)Hex(3) % 1095.396591
HexNAc(2)Hex(3)Fuc(2) % 1184.433036
HexNAc(2)Hex(4)Fuc(1) % 1200.427951
HexNAc(2)Hex(5) % 1216.422866
HexNAc(3)Hex(3)Fuc(1) % 1241.4545
HexNAc(3)Hex(4) % 1257.449415
HexNAc(4)Hex(3) % 1298.475964
HexNAc(2)Hex(5)Fuc(1) % 1362.480775
HexNAc(2)Hex(6) % 1378.47569
HexNAc(3)Hex(3)Fuc(2) % 1387.512409
HexNAc(3)Hex(4)Fuc(1) % 1403.507324
HexNAc(3)Hex(5) % 1419.502239
HexNAc(4)Hex(3)Fuc(1) % 1444.533873
HexNAc(4)Hex(4) % 1460.528788
HexNAc(5)Hex(3) % 1501.555337
HexNAc(2)Hex(7) % 1540.528514
HexNAc(3)Hex(4)NeuAc(1) % 1548.544832
HexNAc(3)Hex(4)Fuc(2) % 1549.565233
HexNAc(3)Hex(4)NeuGc(1) % 1564.539746
HexNAc(3)Hex(5)Fuc(1) % 1565.560148
HexNAc(3)Hex(6) % 1581.555063
HexNAc(4)Hex(3)NeuAc(1) % 1589.571381
HexNAc(4)Hex(3)Fuc(2) % 1590.591782
HexNAc(4)Hex(3)NeuGc(1) % 1605.566295
HexNAc(4)Hex(4)Fuc(1) % 1606.586697
HexNAc(4)Hex(5) % 1622.581612
HexNAc(5)Hex(3)Fuc(1) % 1647.613246
HexNAc(5)Hex(4) % 1663.608161
HexNAc(3)Hex(4)Fuc(1)NeuAc(1) % 1694.602741
HexNAc(2)Hex(8) % 1702.581338
HexNAc(6)Hex(3) % 1704.63471
HexNAc(3)Hex(4)Fuc(1)NeuGc(1) % 1710.597655
HexNAc(3)Hex(5)NeuAc(1) % 1710.597656
HexNAc(3)Hex(5)NeuGc(1) % 1726.59257
HexNAc(3)Hex(6)Fuc(1) % 1727.612972
HexNAc(4)Hex(3)Fuc(3) % 1736.649691
HexNAc(4)Hex(4)NeuAc(1) % 1751.624205
HexNAc(4)Hex(4)Fuc(2) % 1752.644606
HexNAc(4)Hex(4)NeuGc(1) % 1767.619119
HexNAc(4)Hex(5)Fuc(1) % 1768.639521
HexNAc(4)Hex(6) % 1784.634436
HexNAc(5)Hex(4)Fuc(1) % 1809.66607
HexNAc(5)Hex(5) % 1825.660985
HexNAc(6)Hex(3)Fuc(1) % 1850.692619
HexNAc(2)Hex(9) % 1864.634162
HexNAc(6)Hex(4) % 1866.687534
HexNAc(3)Hex(6)NeuAc(1) % 1872.65048
HexNAc(3)Hex(6)NeuGc(1) % 1888.645394
HexNAc(4)Hex(4)Fuc(1)NeuAc(1) % 1897.682114
HexNAc(7)Hex(3) % 1907.714083
HexNAc(4)Hex(4)Fuc(1)NeuGc(1) % 1913.677028
HexNAc(4)Hex(5)NeuAc(1) % 1913.677029
HexNAc(4)Hex(5)Fuc(2) % 1914.69743
HexNAc(4)Hex(5)NeuGc(1) % 1929.671943
HexNAc(4)Hex(6)Fuc(1) % 1930.692345
HexNAc(5)Hex(3)Fuc(1)NeuAc(1) % 1938.708663
HexNAc(4)Hex(7) % 1946.68726
HexNAc(5)Hex(4)NeuAc(1) % 1954.703578
HexNAc(5)Hex(3)Fuc(1)NeuGc(1) % 1954.703577
HexNAc(5)Hex(4)Fuc(2) % 1955.723979
HexNAc(5)Hex(4)NeuGc(1) % 1970.698492
HexNAc(5)Hex(5)Fuc(1) % 1971.718894
HexNAc(5)Hex(6) % 1987.713809
HexNAc(6)Hex(3)Fuc(2) % 1996.750528
HexNAc(6)Hex(4)Fuc(1) % 2012.745443
HexNAc(3)Hex(6)Fuc(1)NeuAc(1) % 2018.708389
HexNAc(2)Hex(10) % 2026.686986
HexNAc(6)Hex(5) % 2028.740358
HexNAc(3)Hex(6)Fuc(1)NeuGc(1) % 2034.703303
HexNAc(4)Hex(4)Fuc(2)NeuAc(1) % 2043.740023
HexNAc(7)Hex(3)Fuc(1) % 2053.771992
HexNAc(4)Hex(5)Fuc(1)NeuAc(1) % 2059.734938
HexNAc(4)Hex(4)Fuc(2)NeuGc(1) % 2059.734937
HexNAc(4)Hex(5)Fuc(3) % 2060.755339
HexNAc(7)Hex(4) % 2069.766907
HexNAc(4)Hex(6)NeuAc(1) % 2075.729853
HexNAc(4)Hex(5)Fuc(1)NeuGc(1) % 2075.729852
HexNAc(4)Hex(6)Fuc(2) % 2076.750254
HexNAc(4)Hex(6)NeuGc(1) % 2091.724767
HexNAc(4)Hex(7)Fuc(1) % 2092.745169
HexNAc(5)Hex(4)Fuc(1)NeuAc(1) % 2100.761487
HexNAc(8)Hex(3) % 2110.793456
HexNAc(5)Hex(4)Fuc(1)NeuGc(1) % 2116.756401
HexNAc(5)Hex(5)NeuAc(1) % 2116.756402
HexNAc(5)Hex(5)Fuc(2) % 2117.776803
HexNAc(5)Hex(5)NeuGc(1) % 2132.751316
HexNAc(5)Hex(6)Fuc(1) % 2133.771718
HexNAc(6)Hex(3)Fuc(1)NeuAc(1) % 2141.788036
HexNAc(6)Hex(3)Fuc(3) % 2142.808437
HexNAc(5)Hex(7) % 2149.766633
HexNAc(6)Hex(4)NeuAc(1) % 2157.782951
HexNAc(6)Hex(3)Fuc(1)NeuGc(1) % 2157.78295
HexNAc(6)Hex(4)Fuc(2) % 2158.803352
HexNAc(6)Hex(5)Fuc(1) % 2174.798267
HexNAc(2)Hex(11) % 2188.73981
HexNAc(6)Hex(6) % 2190.793182
HexNAc(4)Hex(5)NeuAc(2) % 2204.772446
HexNAc(4)Hex(5)Fuc(2)NeuAc(1) % 2205.792847
HexNAc(4)Hex(5)Fuc(4) % 2206.813248
HexNAc(7)Hex(4)Fuc(1) % 2215.824816
HexNAc(4)Hex(5)NeuAc(1)NeuGc(1) % 2220.76736
HexNAc(4)Hex(5)Fuc(2)NeuGc(1) % 2221.787761
HexNAc(4)Hex(6)Fuc(1)NeuAc(1) % 2221.787762
HexNAc(4)Hex(6)Fuc(3) % 2222.808163
HexNAc(4)Hex(5)NeuGc(2) % 2236.762274
HexNAc(4)Hex(6)Fuc(1)NeuGc(1) % 2237.782676
HexNAc(4)Hex(7)NeuAc(1) % 2237.782677
HexNAc(4)Hex(7)Fuc(2) % 2238.803078
HexNAc(5)Hex(4)NeuAc(2) % 2245.798995
HexNAc(5)Hex(4)Fuc(2)NeuAc(1) % 2246.819396
HexNAc(8)Hex(3)Fuc(1) % 2256.851365
HexNAc(5)Hex(4)NeuAc(1)NeuGc(1) % 2261.793909
HexNAc(5)Hex(5)Fuc(1)NeuAc(1) % 2262.814311
HexNAc(5)Hex(4)Fuc(2)NeuGc(1) % 2262.81431
HexNAc(5)Hex(5)Fuc(3) % 2263.834712
HexNAc(8)Hex(4) % 2272.84628
HexNAc(5)Hex(4)NeuGc(2) % 2277.788823
HexNAc(5)Hex(5)Fuc(1)NeuGc(1) % 2278.809225
HexNAc(5)Hex(6)NeuAc(1) % 2278.809226
HexNAc(5)Hex(6)Fuc(2) % 2279.829627
HexNAc(6)Hex(3)Fuc(2)NeuAc(1) % 2287.845945
HexNAc(5)Hex(6)NeuGc(1) % 2294.80414
HexNAc(5)Hex(7)Fuc(1) % 2295.824542
HexNAc(6)Hex(3)Fuc(2)NeuGc(1) % 2303.840859
HexNAc(5)Hex(8) % 2311.819457
HexNAc(9)Hex(3) % 2313.872829
HexNAc(6)Hex(5)Fuc(2) % 2320.856176
HexNAc(6)Hex(6)Fuc(1) % 2336.851091
HexNAc(2)Hex(12) % 2350.792634
HexNAc(4)Hex(5)Fuc(1)NeuAc(2) % 2350.830355
HexNAc(6)Hex(7) % 2352.846006
HexNAc(7)Hex(4)Fuc(2) % 2361.882725
HexNAc(4)Hex(5)Fuc(1)NeuAc(1)NeuGc(1) % 2366.825269
HexNAc(4)Hex(5)Fuc(1)NeuGc(2) % 2382.820183
HexNAc(5)Hex(4)Fuc(1)NeuAc(2) % 2391.856904
HexNAc(7)Hex(6) % 2393.872555
HexNAc(5)Hex(5)NeuAc(2) % 2407.851819
HexNAc(5)Hex(4)Fuc(1)NeuAc(1)NeuGc(1) % 2407.851818
HexNAc(5)Hex(4)Fuc(1)NeuGc(2) % 2423.846732
HexNAc(5)Hex(5)NeuAc(1)NeuGc(1) % 2423.846733
HexNAc(5)Hex(6)Fuc(1)NeuAc(1) % 2424.867135
HexNAc(5)Hex(6)Fuc(3) % 2425.887536
HexNAc(6)Hex(3)Fuc(1)NeuAc(2) % 2432.883453
HexNAc(8)Hex(5) % 2434.899104
HexNAc(5)Hex(5)NeuGc(2) % 2439.841647
HexNAc(5)Hex(6)Fuc(1)NeuGc(1) % 2440.862049
HexNAc(6)Hex(3)Fuc(1)NeuAc(1)NeuGc(1) % 2448.878367
HexNAc(5)Hex(8)Fuc(1) % 2457.877366
HexNAc(9)Hex(3)Fuc(1) % 2459.930738
HexNAc(6)Hex(3)Fuc(1)NeuGc(2) % 2464.873281
HexNAc(9)Hex(4) % 2475.925653
HexNAc(6)Hex(6)Fuc(2) % 2482.909
HexNAc(6)Hex(7)Fuc(1) % 2498.903915
HexNAc(7)Hex(6)Fuc(1) % 2539.930464
HexNAc(5)Hex(5)Fuc(1)NeuAc(2) % 2553.909728
HexNAc(7)Hex(7) % 2555.925379
HexNAc(5)Hex(5)Fuc(1)NeuAc(1)NeuGc(1) % 2569.904642
HexNAc(5)Hex(6)NeuAc(2) % 2569.904643
HexNAc(5)Hex(6)Fuc(2)NeuAc(1) % 2570.925044
HexNAc(8)Hex(5)Fuc(1) % 2580.957013
HexNAc(5)Hex(5)Fuc(1)NeuGc(2) % 2585.899556
HexNAc(5)Hex(6)NeuAc(1)NeuGc(1) % 2585.899557
HexNAc(5)Hex(7)Fuc(1)NeuAc(1) % 2586.919959
HexNAc(5)Hex(6)Fuc(2)NeuGc(1) % 2586.919958
HexNAc(8)Hex(6) % 2596.951928
HexNAc(5)Hex(6)NeuGc(2) % 2601.894471
HexNAc(5)Hex(9)Fuc(1) % 2619.93019
HexNAc(9)Hex(4)Fuc(1) % 2621.983562
HexNAc(6)Hex(6)Fuc(3) % 2628.966909
HexNAc(4)Hex(5)Fuc(3)NeuAc(2) % 2642.946173
HexNAc(4)Hex(5)Fuc(3)NeuAc(1) % 2351.850756
HexNAc(6)Hex(7)NeuAc(1) % 2643.941423
HexNAc(4)Hex(5)Fuc(3)NeuAc(1)NeuGc(1) % 2658.941087
HexNAc(6)Hex(7)NeuGc(1) % 2659.936337
HexNAc(4)Hex(5)Fuc(3)NeuGc(2) % 2674.936001
HexNAc(6)Hex(9) % 2676.951654
HexNAc(7)Hex(7)Fuc(1) % 2701.983288
HexNAc(5)Hex(6)Fuc(1)NeuAc(2) % 2715.962552
HexNAc(5)Hex(6)Fuc(3)NeuAc(1) % 2716.982953
HexNAc(7)Hex(8) % 2717.978203
HexNAc(5)Hex(6)Fuc(1)NeuAc(1)NeuGc(1) % 2731.957466
HexNAc(5)Hex(6)Fuc(3)NeuGc(1) % 2732.977867
HexNAc(5)Hex(6)Fuc(1)NeuGc(2) % 2747.95238
HexNAc(8)Hex(7) % 2759.004752
HexNAc(6)Hex(6)NeuAc(1) % 2481.888599
HexNAc(6)Hex(6)NeuAc(2) % 2772.984016
HexNAc(6)Hex(6)NeuAc(1)NeuGc(1) % 2788.97893
HexNAc(6)Hex(7)Fuc(1)NeuAc(1) % 2789.999332
HexNAc(9)Hex(6) % 2800.031301
HexNAc(6)Hex(6)NeuGc(2) % 2804.973844
HexNAc(6)Hex(7)Fuc(1)NeuGc(1) % 2805.994246
HexNAc(6)Hex(8)NeuAc(1) % 2805.994247
HexNAc(5)Hex(6)NeuAc(3) % 2861.00006
HexNAc(7)Hex(8)Fuc(1) % 2864.036112
HexNAc(5)Hex(6)NeuAc(2)NeuGc(1) % 2876.994974
HexNAc(5)Hex(7)Fuc(1)NeuAc(2) % 2878.015376
HexNAc(5)Hex(6)NeuAc(1)NeuGc(2) % 2892.989888
HexNAc(5)Hex(7)Fuc(1)NeuAc(1)NeuGc(1) % 2894.01029
HexNAc(5)Hex(8)Fuc(4) % 2896.051093
HexNAc(5)Hex(6)NeuGc(3) % 2908.984802
HexNAc(5)Hex(7)Fuc(1)NeuGc(2) % 2910.005204
HexNAc(6)Hex(6)Fuc(1)NeuAc(2) % 2919.041925
HexNAc(6)Hex(6)Fuc(1)NeuAc(1) % 2627.946508
HexNAc(8)Hex(8) % 2921.057576
HexNAc(6)Hex(6)Fuc(1)NeuAc(1)NeuGc(1) % 2935.036839
HexNAc(6)Hex(7)NeuAc(2) % 2935.03684
HexNAc(6)Hex(7)Fuc(4) % 2937.077642
HexNAc(9)Hex(6)Fuc(1) % 2946.08921
HexNAc(6)Hex(7)NeuAc(1)NeuGc(1) % 2951.031754
HexNAc(6)Hex(6)Fuc(1)NeuGc(2) % 2951.031753
HexNAc(6)Hex(8)Fuc(1)NeuAc(1) % 2952.052156
HexNAc(6)Hex(7)NeuGc(2) % 2967.026668
HexNAc(5)Hex(6)Fuc(1)NeuAc(3) % 3007.057969
HexNAc(7)Hex(8)NeuAc(1) % 3009.07362
HexNAc(5)Hex(6)Fuc(1)NeuAc(2)NeuGc(1) % 3023.052883
HexNAc(7)Hex(8)NeuGc(1) % 3025.068534
HexNAc(5)Hex(6)Fuc(1)NeuAc(1)NeuGc(2) % 3039.047797
HexNAc(6)Hex(5)Fuc(1)NeuAc(2) % 2756.989101
HexNAc(6)Hex(5)Fuc(1)NeuAc(1) % 2465.893684
HexNAc(6)Hex(5)Fuc(1)NeuAc(3) % 3048.084518
HexNAc(5)Hex(6)Fuc(1)NeuGc(3) % 3055.042711
HexNAc(6)Hex(5)Fuc(1)NeuAc(1)NeuGc(1) % 2772.984015
HexNAc(6)Hex(5)Fuc(1)NeuAc(2)NeuGc(1) % 3064.079432
HexNAc(8)Hex(8)Fuc(1) % 3067.115485
HexNAc(6)Hex(5)Fuc(1)NeuAc(1)NeuGc(2) % 3080.074346
HexNAc(6)Hex(7)Fuc(1)NeuAc(2) % 3081.094749
HexNAc(8)Hex(9) % 3083.1104
HexNAc(6)Hex(7)Fuc(5) % 3083.135551
HexNAc(6)Hex(5)Fuc(1)NeuGc(3) % 3096.06926
HexNAc(6)Hex(11)Fuc(1) % 3147.115211
HexNAc(10)Hex(7) % 3165.163498
HexNAc(6)Hex(6)Fuc(1)NeuAc(3) % 3210.137342
HexNAc(6)Hex(6)Fuc(1)NeuAc(2)NeuGc(1) % 3226.132256
HexNAc(6)Hex(7)NeuAc(3) % 3226.132257
HexNAc(6)Hex(7)Fuc(4)NeuAc(1) % 3228.173059
HexNAc(8)Hex(9)Fuc(1) % 3229.168309
HexNAc(6)Hex(7)NeuAc(2)NeuGc(1) % 3242.127171
HexNAc(6)Hex(6)Fuc(1)NeuAc(1)NeuGc(2) % 3242.12717
HexNAc(6)Hex(7)Fuc(4)NeuGc(1) % 3244.167973
HexNAc(6)Hex(6)Fuc(1)NeuGc(3) % 3258.122084
HexNAc(6)Hex(10)Fuc(1)NeuAc(1) % 3276.157804
HexNAc(7)Hex(7)Fuc(1)NeuAc(2) % 3284.174122
HexNAc(6)Hex(10)Fuc(1)NeuGc(1) % 3292.152718
HexNAc(6)Hex(7)Fuc(1)NeuAc(3) % 3372.190166
HexNAc(6)Hex(9)Fuc(1)NeuAc(2) % 3405.200397
HexNAc(6)Hex(9)Fuc(1)NeuAc(1)NeuGc(1) % 3421.195311
HexNAc(9)Hex(9)Fuc(1) % 3432.247682
HexNAc(7)Hex(8)Fuc(1)NeuAc(1) % 3155.131529
HexNAc(7)Hex(8)Fuc(1)NeuAc(2) % 3446.226946
HexNAc(9)Hex(10) % 3448.242597
HexNAc(7)Hex(8)Fuc(1)NeuAc(1)NeuGc(1) % 3462.22186
HexNAc(7)Hex(8)Fuc(1)NeuGc(2) % 3478.216774
HexNAc(6)Hex(7)NeuAc(4) % 3517.227674
HexNAc(6)Hex(7)NeuAc(3)NeuGc(1) % 3533.222588
HexNAc(6)Hex(7)NeuAc(2)NeuGc(2) % 3549.217502
HexNAc(7)Hex(7)Fuc(1)NeuAc(3) % 3575.269539
HexNAc(7)Hex(7)Fuc(1)NeuAc(2)NeuGc(1) % 3591.264453
HexNAc(9)Hex(10)Fuc(1) % 3594.300506
HexNAc(7)Hex(7)Fuc(1)NeuAc(1)NeuGc(2) % 3607.259367
HexNAc(6)Hex(7)Fuc(1)NeuAc(4) % 3663.285583
HexNAc(6)Hex(7)Fuc(1)NeuAc(3)NeuGc(1) % 3679.280497
HexNAc(7)Hex(6)Fuc(1)NeuAc(4) % 3704.312132
HexNAc(7)Hex(6)Fuc(1)NeuAc(3)NeuGc(1) % 3720.307046
HexNAc(7)Hex(8)Fuc(1)NeuAc(3) % 3737.322363
HexNAc(7)Hex(8)Fuc(1)NeuAc(2)NeuGc(1) % 3753.317277
HexNAc(7)Hex(8)Fuc(1)NeuAc(1)NeuGc(2) % 3769.312191
HexNAc(7)Hex(8)Fuc(1)NeuGc(3) % 3785.307105
HexNAc(10)Hex(10)Fuc(1) % 3797.379879
HexNAc(7)Hex(7)Fuc(1)NeuAc(4) % 3866.364956
HexNAc(7)Hex(8)Fuc(1)NeuAc(4) % 4028.41778
HexNAc(8)Hex(9)Fuc(1)NeuAc(3) % 4102.45456
HexNAc(8)Hex(9)Fuc(1)NeuAc(2)NeuGc(1) % 4118.449474
HexNAc(8)Hex(9)Fuc(1)NeuAc(1)NeuGc(2) % 4134.444388
HexNAc(11)Hex(11)NeuAc(1) % 4307.549584
HexNAc(11)Hex(11)NeuGc(1) % 4323.544498
HexNAc(8)Hex(9)Fuc(1)NeuAc(4) % 4393.549977
HexNAc(9)Hex(10)Fuc(1)NeuAc(4) % 4758.682174
